# Supplementary material for: Interrogating the Diversity of Vaginal, Endometrial, and Fecal Microbiomes in Healthy and Metritis Dairy Cattle
Source: Animals (Basel). 2023 Mar 31;13(7):1221. doi: 10.3390/ani13071221 (PMC10093325; doi:10.3390/ani13071221)
Supplement: Supplementary file 1 [file animals-13-01221-s001.zip]

Archive with 2 entries (2 files):
- Supplementary Material_Tasara et al.xlsx
- Supplementary Figures_TT.pdf
